# Supplementary material for: CENP-A is a potential prognostic biomarker and correlated with immune infiltration levels in glioma patients
Source: Front Genet. 2022 Aug 29;13:931222. doi: 10.3389/fgene.2022.931222 (PMC9465177; doi:10.3389/fgene.2022.931222)
Supplement: Supplementary file 1 [file DataSheet1.ZIP]

Archive with 5 entries (5 files):
- Supplementary Figure 1.pdf
- Supplementary Figure 2.pdf
- Supplementary Figure 3.pdf
- Supplementary Figure 4.pdf
- Supplementary Material.docx
